# Supplementary material for: Online selection of a physician by patients: the impression formation perspective
Source: BMC Med Inform Decis Mak. 2022 Jul 25;22:193. doi: 10.1186/s12911-022-01936-0 (PMC9309235; doi:10.1186/s12911-022-01936-0)
Supplement: Supplementary file 2 — Additional file 2. The experiment data collected. [file 12911_2022_1936_MOESM2_ESM.xlsx]

## Sheet: z最终数据
number	Group	Gender	Education	Usage count	Age	Q1a	Q1b	Q1c	Q1d	Q2a	Q2b	Q2c	Q2d	Q3a	Q3b	Q3c	Q4a	Q4b	Q4c	DC	SC	IT	CI
1	2	1	3	2	3	4	5	4	3	4	3	3	4	3	4	4	4	3	4	16	14	11	11
2	2	2	3	4	2	4	3	4	3	3	4	3	3	3	2	4	3	2	4	14	13	9	9
3	2	1	3	2	2	4	5	4	5	3	4	5	3	4	5	3	5	4	5	18	15	12	14
4	2	1	2	1	1	4	3	3	3	4	4	4	4	4	4	4	4	4	4	13	16	12	12
5	2	2	2	1	1	3	4	4	4	4	4	4	4	4	4	5	4	4	4	15	16	13	12
6	2	1	3	3	4	4	3	5	4	4	3	5	4	4	3	5	4	4	3	16	16	12	11
7	2	2	3	3	3	5	4	5	4	5	4	5	4	5	4	5	4	5	4	18	18	14	13
8	2	1	3	3	3	4	5	4	4	5	5	4	5	4	5	4	5	4	4	17	19	13	13
9	2	2	3	2	2	4	4	5	3	4	5	3	5	3	4	3	4	5	3	16	17	10	12
10	2	1	4	1	1	4	5	4	4	5	3	4	4	5	3	4	3	3	5	17	16	12	11
11	2	1	3	3	3	4	4	5	5	5	4	4	3	4	5	4	3	4	5	18	16	13	12
12	2	2	3	4	3	4	2	5	2	4	4	3	5	2	4	4	3	4	2	13	16	10	9
13	2	1	3	4	4	4	5	4	5	4	5	4	5	4	5	4	5	4	5	18	18	13	14
14	2	2	3	2	3	5	4	4	3	5	3	4	5	3	4	5	3	4	3	16	17	12	10
15	2	2	3	4	5	3	4	5	4	5	4	5	4	4	5	4	4	5	4	16	18	13	13
16	2	2	1	2	2	3	3	4	4	4	3	3	4	3	4	3	4	4	3	14	14	10	11
17	2	2	2	3	3	4	3	3	3	3	4	4	3	3	4	3	3	4	4	13	14	10	11
18	2	2	2	4	1	2	5	4	3	5	4	2	5	3	4	5	4	2	4	14	16	12	10
19	2	2	2	2	2	5	4	4	4	4	4	4	4	4	4	4	4	4	4	17	16	12	12
20	2	2	5	3	3	5	4	3	4	5	4	4	3	4	5	5	5	4	4	16	16	14	13
21	2	1	3	3	3	4	3	4	5	4	3	5	4	5	4	3	5	5	4	16	16	12	14
22	2	2	5	2	2	5	4	5	5	4	5	5	5	5	5	5	5	5	5	19	19	15	15
23	2	2	2	3	2	3	4	3	3	4	3	4	3	3	4	3	4	3	4	13	14	10	11
24	2	2	2	1	1	4	4	4	3	4	5	5	4	5	4	5	2	1	4	15	18	14	7
25	2	2	3	3	3	4	5	5	4	4	3	4	5	3	2	2	4	5	5	18	16	7	14
26	2	2	4	3	3	3	4	5	2	5	5	3	4	3	3	4	5	4	3	14	17	10	12
27	2	2	1	1	1	4	3	4	4	3	4	5	4	3	4	3	4	5	3	15	16	10	12
28	2	1	2	4	3	4	4	4	4	2	4	2	2	4	4	2	4	2	4	16	10	10	10
29	2	2	1	5	5	3	3	3	3	3	3	3	3	3	3	3	3	3	3	12	12	9	9
30	2	2	3	1	1	4	4	4	4	4	4	4	4	4	4	4	4	4	4	16	16	12	12
31	2	2	1	1	1	4	3	3	2	3	4	4	2	4	4	4	4	4	4	12	13	12	12
32	2	2	3	1	2	3	4	4	4	5	4	5	4	4	4	4	4	5	4	15	18	12	13
33	2	2	2	3	3	3	4	4	3	2	3	4	2	4	4	5	3	4	4	14	11	13	11
34	2	2	3	2	2	4	4	4	4	4	4	4	4	4	4	4	4	4	4	16	16	12	12
35	2	2	2	3	3	4	4	4	3	4	3	3	4	3	3	3	3	4	4	15	14	9	11
36	2	1	2	4	1	4	3	4	4	3	3	4	3	4	3	4	3	3	4	15	13	11	10
37	2	2	3	3	3	4	2	3	4	5	4	3	3	4	5	2	3	4	4	13	15	11	11
38	2	2	3	1	1	4	4	3	4	4	4	4	3	4	5	4	4	3	4	15	15	13	11
39	2	2	3	5	5	4	4	5	3	5	5	4	5	5	4	4	4	4	4	16	19	13	12
40	2	1	3	3	3	3	4	3	4	3	3	4	5	4	5	4	3	3	4	14	15	13	10
41	2	1	3	3	2	4	4	4	4	4	4	4	3	3	3	3	4	3	3	16	15	9	10
42	2	2	3	3	3	4	5	4	3	4	5	4	4	3	5	4	4	5	3	16	17	12	12
43	2	1	4	3	3	5	4	5	4	5	4	4	4	5	5	4	4	4	4	18	17	14	12
44	2	1	2	3	3	4	2	3	3	2	4	3	3	2	4	3	3	2	3	12	12	9	8
45	2	1	1	1	1	1	1	2	1	1	1	2	1	1	1	2	2	1	1	5	5	4	4
46	2	1	3	3	3	4	3	4	3	4	3	4	4	4	3	4	5	4	4	14	15	11	13
47	2	2	3	2	2	4	3	4	5	4	3	5	4	3	5	5	2	5	5	16	16	13	12
48	2	1	3	4	4	4	4	5	4	4	5	4	5	4	5	5	4	5	4	17	18	14	13
49	2	1	3	3	3	5	4	4	5	4	5	4	5	4	5	5	4	4	5	18	18	14	13
50	2	2	2	2	2	4	4	5	3	4	5	3	2	4	3	5	4	4	3	16	14	12	11
51	1	1	2	3	3	4	3	4	3	4	5	4	4	4	3	5	5	3	4	14	17	12	12
52	1	2	2	2	3	3	3	4	4	5	4	5	4	4	3	3	4	3	4	14	18	10	11
53	1	2	3	1	1	3	3	3	3	3	3	3	3	3	3	3	3	3	3	12	12	9	9
54	1	2	4	1	2	5	4	4	4	4	4	5	4	4	4	4	4	4	5	17	17	12	13
55	1	2	3	2	2	4	4	4	3	4	5	4	5	4	5	5	5	5	4	15	18	14	14
56	1	1	3	1	1	4	4	4	4	5	5	4	5	4	4	4	4	4	5	16	19	12	13
57	3	1	3	5	1	5	5	5	5	5	4	5	4	5	5	5	5	5	5	20	18	15	15
58	1	1	3	1	1	4	4	4	4	4	3	3	3	4	4	4	4	4	4	16	13	12	12
59	1	1	3	4	1	5	4	5	4	3	4	5	5	5	4	5	5	3	5	18	17	14	13
60	1	2	3	2	1	3	3	3	3	3	3	3	3	3	3	3	3	3	3	12	12	9	9
61	3	1	2	3	3	4	5	5	5	4	5	4	4	5	4	5	5	4	4	19	17	14	13
62	1	1	2	2	2	4	2	3	5	3	4	3	4	4	3	3	4	2	3	14	14	10	9
63	1	2	3	3	1	3	4	4	3	3	3	3	3	4	4	4	4	4	4	14	12	12	12
64	1	2	3	3	3	4	3	4	4	4	4	3	4	4	4	4	5	4	5	15	15	12	14
65	1	1	3	3	2	4	3	4	4	3	4	5	4	3	4	3	4	4	5	15	16	10	13
66	1	1	3	3	3	5	4	5	4	4	4	4	4	5	5	4	5	4	5	18	16	14	14
67	1	2	3	2	2	3	3	3	4	3	3	4	4	4	4	4	5	5	4	13	14	12	14
68	1	1	3	3	2	4	5	4	5	4	4	5	4	5	4	4	4	5	4	18	17	13	13
69	1	2	3	3	4	4	5	4	4	5	4	4	5	4	5	5	4	5	4	17	18	14	13
70	1	1	3	2	2	4	3	4	3	3	3	3	3	3	3	3	3	3	3	14	12	9	9
71	1	2	2	3	3	4	3	4	3	3	3	4	3	3	3	4	4	3	3	14	13	10	10
72	1	2	2	2	2	5	5	4	5	4	5	4	3	5	4	5	4	5	4	19	16	14	13
73	1	2	3	4	3	3	5	4	2	3	1	3	4	5	3	4	2	3	2	14	11	12	7
74	1	2	3	1	1	3	3	3	3	3	3	3	3	3	3	3	3	3	3	12	12	9	9
75	1	2	3	3	3	4	3	3	4	4	4	4	4	4	3	3	3	4	4	14	16	10	11
76	1	2	2	1	1	5	5	4	3	3	4	3	4	5	4	4	4	5	4	17	14	13	13
77	3	1	3	2	2	5	5	5	5	5	5	5	5	5	5	5	5	5	5	20	20	15	15
78	3	2	3	3	1	5	5	4	4	4	4	5	4	5	4	5	4	5	4	18	17	14	13
79	1	1	3	1	3	3	4	4	4	5	4	3	4	4	3	3	2	4	4	15	16	10	10
80	1	1	3	1	3	3	4	4	4	4	3	4	5	5	5	4	5	5	4	15	16	14	14
81	1	2	3	1	4	3	2	3	3	2	2	3	3	3	3	3	3	3	3	11	10	9	9
82	1	1	1	2	2	4	5	4	5	4	5	5	5	4	5	5	5	4	5	18	19	14	14
83	1	1	4	2	4	4	4	5	3	4	4	5	3	3	4	4	3	4	3	16	16	11	10
84	1	2	3	5	2	5	4	3	4	5	4	3	5	5	4	5	4	5	4	16	17	14	13
85	3	1	3	5	5	5	5	5	5	5	5	5	5	5	5	5	5	5	5	20	20	15	15
86	3	2	1	1	5	5	5	4	4	5	5	5	4	5	5	5	5	5	5	18	19	15	15
87	3	1	3	3	3	5	4	5	4	5	4	5	4	5	4	5	4	5	4	18	18	14	13
88	1	1	3	3	3	4	3	4	5	4	4	5	3	4	4	5	4	5	4	16	16	13	13
89	1	1	3	3	2	4	3	4	4	4	4	4	4	3	4	3	4	4	4	15	16	10	12
90	1	1	2	4	3	4	4	5	4	4	5	4	4	5	4	4	4	4	5	17	17	13	13
91	1	2	3	3	2	3	4	3	4	2	4	2	3	3	4	2	3	3	4	14	11	9	10
92	1	2	2	2	3	4	4	3	4	4	4	4	3	3	4	4	3	4	4	15	15	11	11
93	1	1	3	5	3	4	5	5	4	4	4	4	5	5	4	4	5	5	5	18	17	13	15
94	1	1	3	2	2	4	4	4	4	4	4	4	4	4	4	4	4	4	4	16	16	12	12
95	3	2	1	1	5	4	4	4	4	5	5	5	5	5	5	5	4	4	4	16	20	15	12
96	3	1	3	4	2	5	5	5	5	5	5	5	5	5	5	5	5	5	5	20	20	15	15
97	1	1	4	3	3	3	4	3	4	3	4	3	4	3	4	3	4	3	4	14	14	10	11
98	1	1	4	3	3	3	3	4	5	3	5	5	5	5	5	4	4	4	5	15	18	14	13
99	1	1	3	3	4	5	2	5	4	3	5	2	3	5	3	5	4	4	4	16	13	13	12
100	1	2	3	2	2	3	2	3	4	3	4	3	4	5	4	3	4	3	4	12	14	12	11
101	3	2	1	3	2	5	5	5	5	5	5	5	5	5	5	5	5	5	5	20	20	15	15
102	1	2	3	3	2	5	5	4	4	4	2	3	3	4	4	3	4	4	4	18	12	11	12
103	1	2	2	5	2	4	4	4	4	4	4	5	4	4	4	5	4	4	5	16	17	13	13
104	1	2	3	1	2	4	3	5	3	2	4	5	4	5	3	3	5	5	4	15	15	11	14
105	1	1	3	2	2	4	4	4	4	4	4	3	4	4	4	4	4	4	5	16	15	12	13
106	1	1	4	4	4	4	5	4	5	4	4	5	4	3	5	4	4	5	4	18	17	12	13
107	1	2	3	2	1	3	4	4	3	4	3	4	5	4	3	4	5	4	3	14	16	11	12
108	1	1	3	2	3	2	3	4	4	3	3	2	3	4	3	3	2	2	3	13	11	10	7
109	1	2	3	3	2	4	2	4	2	4	2	4	3	4	3	3	2	4	3	12	13	10	9
110	1	2	3	3	2	4	3	5	4	3	4	5	2	4	3	5	4	2	4	16	14	12	10
111	1	1	3	2	3	4	5	4	3	4	4	5	4	5	3	4	4	4	5	16	17	12	13
112	1	1	4	4	3	4	4	4	4	4	4	4	4	4	4	4	4	4	4	16	16	12	12
113	1	1	4	3	1	3	4	4	4	4	3	3	3	4	4	3	3	3	4	15	13	11	10
114	1	2	3	5	1	2	4	4	4	4	4	3	3	4	4	4	3	3	3	14	14	12	9
115	3	2	3	1	1	5	5	5	5	3	4	5	4	5	5	5	4	4	4	20	16	15	12
116	3	2	3	1	1	5	5	5	5	5	5	5	5	5	5	5	5	5	5	20	20	15	15
117	3	1	2	1	1	5	5	5	5	4	4	5	5	5	5	5	5	5	5	20	18	15	15
118	1	1	2	1	1	4	4	4	4	3	3	3	4	4	3	3	3	4	4	16	13	10	11
119	1	1	2	1	1	3	3	5	5	5	3	3	3	3	3	3	3	3	3	16	14	9	9
120	1	2	3	1	1	4	4	4	4	4	4	4	4	4	4	4	4	4	4	16	16	12	12
121	1	1	1	1	1	3	3	3	3	3	3	3	3	3	3	3	3	3	3	12	12	9	9
122	1	1	4	1	1	5	5	5	5	5	5	5	5	5	5	5	5	5	5	20	20	15	15
123	1	1	2	1	1	4	4	4	4	4	4	4	4	4	4	4	4	4	4	16	16	12	12
124	3	2	3	1	1	5	5	5	5	5	5	5	5	5	5	5	5	5	5	20	20	15	15
125	1	1	2	1	1	4	4	4	4	4	4	4	4	4	4	4	4	4	4	16	16	12	12
126	3	2	3	1	1	5	5	5	5	5	5	5	5	5	5	5	5	5	5	20	20	15	15
127	3	2	1	3	1	5	5	5	5	5	5	5	5	5	5	5	5	5	5	20	20	15	15
128	1	2	3	1	1	3	3	3	3	3	3	3	3	3	3	3	5	5	5	12	12	9	15
129	3	2	4	4	1	5	5	5	5	5	5	5	5	5	5	5	5	5	5	20	20	15	15
130	3	2	3	2	1	5	5	5	5	5	5	5	5	5	5	5	5	5	5	20	20	15	15
131	1	1	5	1	2	4	4	4	2	2	2	4	3	3	3	3	2	2	3	14	11	9	7
132	1	1	1	2	1	4	4	4	4	4	4	4	4	4	4	4	4	4	4	16	16	12	12
133	1	2	3	1	1	1	1	1	1	1	1	1	1	1	1	1	1	1	1	4	4	3	3
134	1	2	3	1	1	3	3	4	2	2	2	3	2	4	2	3	2	3	3	12	9	9	8
135	1	1	3	1	1	4	4	4	4	5	5	5	5	5	5	5	5	5	5	16	20	15	15
136	1	2	3	1	1	3	3	3	3	3	3	4	4	4	4	4	4	4	4	12	14	12	12
137	3	1	3	1	1	5	5	5	5	5	5	5	5	5	5	5	5	5	5	20	20	15	15
138	3	2	3	2	1	5	5	5	5	5	5	5	5	5	5	5	5	5	5	20	20	15	15
139	1	1	3	2	1	4	4	5	5	4	4	5	5	5	5	5	5	5	5	18	18	15	15
140	3	2	3	1	1	5	5	5	5	5	5	5	5	5	5	5	5	5	5	20	20	15	15
141	3	1	3	5	1	5	5	5	5	5	5	5	5	5	5	5	5	5	5	20	20	15	15
142	1	1	3	1	1	4	3	3	3	3	3	3	3	3	3	3	3	3	3	13	12	9	9
143	1	1	3	1	1	4	3	5	4	2	2	3	3	3	4	3	4	3	3	16	10	10	10
144	1	1	1	1	1	1	1	3	4	5	5	5	5	5	5	5	5	5	5	9	20	15	15
145	1	1	4	3	1	3	4	4	4	4	3	3	4	4	4	4	4	4	4	15	14	12	12
146	1	1	1	1	2	3	5	4	4	4	4	4	4	4	4	4	5	4	5	16	16	12	14
147	1	2	4	4	2	5	4	4	4	4	4	4	4	4	4	4	4	4	4	17	16	12	12
148	1	1	4	3	2	3	4	4	4	4	4	3	3	3	3	3	4	4	4	15	14	9	12
149	1	2	4	1	2	2	2	1	1	3	3	2	2	3	2	1	2	2	2	6	10	6	6
150	1	2	3	1	1	3	4	4	4	5	5	3	3	4	3	3	3	3	4	15	16	10	10
151	1	1	4	1	2	5	3	4	4	4	4	4	4	4	4	4	4	4	4	16	16	12	12
152	1	2	3	4	1	3	4	4	4	4	4	3	4	4	4	4	4	4	4	15	15	12	12
153	3	2	3	1	1	5	5	5	5	3	4	5	4	5	5	5	5	5	5	20	16	15	15
154	1	2	4	4	2	4	4	4	4	2	2	4	4	4	4	4	4	4	4	16	12	12	12
155	3	2	5	5	5	5	5	5	5	5	5	5	5	5	5	5	5	5	5	20	20	15	15
156	1	1	3	3	1	3	4	4	3	4	4	3	4	4	4	3	4	4	3	14	15	11	11
157	1	2	4	1	1	3	4	4	4	4	5	5	4	5	4	4	4	5	4	15	18	13	13
158	1	1	3	2	1	3	3	3	3	2	3	3	3	3	3	3	3	3	3	12	11	9	9
159	1	2	3	2	1	3	4	3	4	3	4	3	4	3	4	4	3	4	3	14	14	11	10
160	1	1	2	1	1	4	4	3	3	3	4	3	4	4	4	4	5	5	5	14	14	12	15
161	1	2	3	3	2	4	5	3	4	5	3	4	5	4	3	4	3	5	4	16	17	11	12
162	1	2	3	3	2	4	4	4	4	4	4	4	4	4	4	4	4	4	4	16	16	12	12
163	1	2	1	2	3	4	3	4	3	4	3	4	3	4	3	4	3	4	3	14	14	11	10
164	1	2	3	4	4	4	5	3	4	4	5	3	4	4	5	3	4	4	4	16	16	12	12
165	1	2	3	3	3	4	3	4	5	3	4	3	4	3	4	5	4	3	4	16	14	12	11
166	1	2	3	2	2	5	3	4	4	4	3	4	4	4	3	4	5	4	3	16	15	11	12
167	1	2	2	2	2	4	5	3	4	4	3	5	4	4	3	4	3	5	4	16	16	11	12
168	1	2	3	2	1	4	4	5	4	5	4	5	4	5	3	5	4	5	4	17	18	13	13
169	1	1	3	4	2	3	4	4	4	4	4	3	4	4	4	4	4	4	4	15	15	12	12
170	1	2	4	5	2	3	4	4	4	3	2	3	3	5	4	4	5	5	5	15	11	13	15
171	1	1	3	3	3	4	5	1	2	3	4	5	3	4	2	5	4	3	2	12	15	11	9
172	1	2	3	3	2	4	4	4	4	4	4	5	4	4	5	5	5	5	5	16	17	14	15
173	1	2	2	3	1	3	4	3	2	3	3	3	3	2	2	3	2	3	2	12	12	7	7
174	1	2	2	2	3	3	2	3	4	3	2	3	5	2	4	3	2	4	3	12	13	9	9
175	1	2	1	3	1	1	2	4	2	3	2	3	2	4	2	4	2	3	2	9	10	10	7
176	1	1	2	2	3	4	3	4	3	5	4	3	4	4	3	4	5	4	4	14	16	11	13
177	1	2	2	3	4	2	3	1	4	5	2	3	5	1	2	3	4	3	5	10	15	6	12
178	1	2	3	2	5	3	4	4	3	3	2	3	2	5	3	3	2	3	2	14	10	11	7
179	1	2	3	3	3	4	3	4	5	4	4	5	4	4	3	4	5	4	4	16	17	11	13
180	1	2	3	3	3	4	2	3	1	2	3	5	4	2	3	4	1	2	3	10	14	9	6
181	1	2	4	4	3	4	4	3	2	3	4	4	3	4	4	3	3	3	4	13	14	11	10
182	1	2	2	1	2	2	3	4	4	4	4	4	3	3	3	3	3	3	3	13	15	9	9
183	1	2	3	2	3	4	4	5	4	4	5	4	3	4	4	5	4	5	4	17	16	13	13
184	1	2	2	2	3	4	4	4	5	4	5	5	5	4	4	5	4	4	4	17	19	13	12
185	1	1	3	2	2	4	5	3	4	4	5	3	5	4	3	4	3	5	4	16	17	11	12
186	1	1	3	4	3	4	5	5	3	5	4	4	3	5	4	5	5	2	4	17	16	14	11
187	1	2	3	3	2	4	3	4	4	3	4	4	4	3	4	4	3	4	4	15	15	11	11
188	1	2	2	3	3	2	2	3	2	2	2	2	2	4	2	2	3	4	3	9	8	8	10
189	1	1	3	3	2	3	5	4	5	3	5	4	5	3	5	4	5	4	5	17	17	12	14
190	1	2	3	4	3	4	3	5	4	3	3	3	4	5	5	4	3	2	3	16	13	14	8
191	1	1	3	3	2	4	3	5	2	4	3	5	2	4	3	5	5	4	2	14	14	12	11
192	1	1	2	3	3	4	5	4	3	4	5	4	3	4	5	3	4	3	4	16	16	12	11
193	1	2	3	3	4	4	4	4	4	4	4	4	4	4	4	4	4	4	4	16	16	12	12
194	1	2	5	3	4	4	3	3	3	2	2	2	2	4	3	3	3	3	3	13	8	10	9
195	1	1	1	2	2	5	2	3	4	2	5	4	3	5	3	4	2	3	4	14	14	12	9
196	1	2	3	1	4	4	3	4	4	3	4	4	4	3	4	4	3	4	4	15	15	11	11
197	1	1	1	2	3	4	3	5	4	3	2	4	3	4	5	4	4	3	4	16	12	13	11
198	1	2	3	4	3	4	4	3	4	4	3	3	4	3	4	4	3	3	4	15	14	11	10
199	1	2	3	3	3	4	5	4	4	4	3	5	4	4	4	4	4	5	4	17	16	12	13
200	1	2	3	4	2	4	2	3	2	5	3	4	2	4	3	5	3	4	3	11	14	12	10
201	1	2	3	4	1	4	3	5	4	3	4	4	4	3	4	4	5	2	4	16	15	11	11
202	1	2	3	5	1	3	3	4	5	4	3	4	2	3	4	3	3	2	3	15	13	10	8
203	1	2	3	5	2	4	3	4	3	3	4	5	2	4	3	2	4	3	4	14	14	9	11
204	3	2	3	5	1	5	5	5	5	5	5	5	4	5	5	4	5	5	5	20	19	14	15
205	1	2	3	4	5	5	4	4	5	5	4	5	4	5	5	4	4	5	5	18	18	14	14
206	1	1	3	3	2	4	3	4	4	4	4	4	3	4	4	3	4	3	4	15	15	11	11
207	1	1	3	3	3	4	2	3	4	2	4	3	4	3	2	4	4	3	4	13	13	9	11
208	1	2	3	3	1	5	5	5	5	4	5	3	5	5	4	3	5	4	5	20	17	12	14
209	1	2	3	1	1	4	4	4	4	4	5	5	4	3	5	4	4	5	4	16	18	12	13
210	1	2	2	3	4	4	5	3	4	4	5	3	4	3	4	3	4	5	4	16	16	10	13
211	1	2	2	2	3	3	3	3	3	3	3	3	3	3	3	3	3	3	3	12	12	9	9
212	1	1	3	3	3	4	3	5	4	3	5	4	3	4	5	4	3	4	5	16	15	13	12
213	1	2	4	2	2	4	5	4	5	4	5	4	5	4	5	4	5	4	5	18	18	13	14
214	2	1	4	1	1	4	4	4	4	4	4	4	4	4	4	4	4	4	4	16	16	12	12
215	1	2	3	1	1	3	3	3	3	3	3	3	3	3	3	3	3	3	3	12	12	9	9
216	2	2	3	2	2	3	4	3	3	4	4	4	4	4	4	4	4	4	4	13	16	12	12
217	2	1	4	3	1	5	5	5	5	5	5	5	5	5	5	5	5	5	5	20	20	15	15
218	2	1	3	1	2	3	5	5	3	4	4	3	3	5	3	3	3	3	3	16	14	11	9
219	3	1	3	1	2	5	5	5	5	5	5	5	4	5	4	4	4	5	5	20	19	13	14
220	2	1	3	1	2	5	4	4	4	4	5	5	5	5	5	4	5	5	5	17	19	14	15
221	3	1	3	1	2	5	5	5	5	5	5	5	5	5	5	5	5	5	5	20	20	15	15
222	2	1	4	3	2	3	4	4	4	4	5	4	4	5	4	4	4	3	5	15	17	13	12
223	2	1	3	1	1	4	4	2	4	2	4	2	3	1	4	2	4	2	3	14	11	7	9
224	2	1	4	1	2	5	5	5	5	5	5	5	5	5	5	5	5	5	5	20	20	15	15
225	3	1	3	1	2	4	4	4	3	4	4	4	4	4	4	4	4	3	4	15	16	12	11
226	2	1	4	1	2	4	4	4	4	4	4	4	4	5	4	4	3	3	4	16	16	13	10
227	2	1	3	1	2	4	4	4	4	4	4	4	4	4	5	5	5	5	5	16	16	14	15
228	2	1	3	1	2	4	4	4	4	4	4	4	4	4	4	4	4	4	4	16	16	12	12
229	2	1	4	3	1	3	4	4	4	3	4	4	4	3	3	3	3	2	3	15	15	9	8
230	2	2	4	5	2	3	3	3	3	3	3	3	3	3	3	3	3	3	3	12	12	9	9
231	2	1	5	5	3	5	5	4	5	4	4	4	4	5	5	5	5	5	5	19	16	15	15
232	2	2	4	1	1	3	3	3	3	4	4	4	4	4	4	4	4	4	4	12	16	12	12
233	2	2	4	3	1	4	5	5	4	5	5	4	4	5	5	5	5	4	5	18	18	15	14
234	2	2	4	1	1	3	3	3	4	3	3	4	4	4	4	3	4	4	4	13	14	11	12
235	2	1	3	1	1	5	4	4	4	4	3	3	3	5	4	4	4	4	4	17	13	13	12
236	2	2	3	2	2	3	3	4	3	4	4	5	4	4	4	4	4	5	4	13	17	12	13
237	2	2	4	3	4	5	4	4	5	5	4	4	5	5	4	4	5	4	4	18	18	13	13
238	2	1	3	2	4	3	4	4	3	4	5	4	3	4	4	3	4	3	4	14	16	11	11
239	2	1	3	2	3	4	5	4	4	5	4	4	4	5	5	4	5	4	4	17	17	14	13
240	2	2	3	2	3	3	4	4	4	5	4	4	4	4	4	4	3	5	4	15	17	12	12
241	2	1	3	4	4	4	3	5	4	4	3	5	4	2	4	3	3	4	4	16	16	9	11
242	2	2	3	2	5	3	4	4	3	3	3	3	3	3	5	3	2	3	3	14	12	11	8
243	2	1	2	3	2	3	4	3	3	3	3	3	3	3	3	3	3	3	3	13	12	9	9
244	2	2	3	3	1	4	3	4	3	3	5	4	3	4	3	4	3	4	4	14	15	11	11
245	2	2	3	4	2	4	3	5	3	1	4	5	3	4	2	5	3	2	3	15	13	11	8
246	2	1	3	2	3	4	3	4	3	5	4	3	3	4	4	5	4	3	4	14	15	13	11
247	2	2	3	3	4	4	3	4	4	4	3	5	3	5	4	4	4	4	4	15	15	13	12
248	2	1	2	3	4	2	4	2	3	3	1	5	2	3	4	3	1	5	3	11	11	10	9
249	2	2	4	3	2	3	3	3	4	4	4	3	3	3	4	4	3	4	3	13	14	11	10
250	2	2	4	3	4	4	3	4	4	5	4	3	4	5	4	3	4	4	4	15	16	12	12
251	2	2	3	3	2	3	5	4	5	3	4	2	4	5	3	5	4	2	4	17	13	13	10
252	2	2	1	1	1	1	1	1	2	1	2	2	3	2	2	2	1	2	3	5	8	6	6
253	2	2	3	2	2	3	4	4	4	4	4	4	4	4	4	4	4	4	4	15	16	12	12
254	2	2	3	1	2	3	2	4	3	3	3	2	2	3	4	4	3	3	3	12	10	11	9
255	2	2	2	3	1	3	4	2	4	4	3	2	2	3	3	2	5	4	2	13	11	8	11
256	2	2	3	1	1	4	5	4	3	4	5	5	4	5	3	4	2	3	3	16	18	12	8
257	2	1	3	2	1	4	3	4	3	3	4	3	4	3	3	4	3	4	3	14	14	10	10
258	2	1	2	3	2	4	4	5	5	3	4	5	4	5	4	4	5	3	4	18	16	13	12
259	2	2	3	5	1	5	5	5	4	4	5	5	5	4	4	5	5	5	4	19	19	13	14
260	2	1	3	2	2	4	3	5	4	2	3	4	5	4	4	2	1	4	3	16	14	10	8
261	2	2	3	3	3	4	3	5	4	4	5	3	4	5	4	5	3	5	3	16	16	14	11
262	2	2	3	2	2	3	4	3	3	5	4	2	3	3	4	3	3	3	4	13	14	10	10
263	2	1	2	2	4	4	3	2	4	3	5	2	4	3	1	2	5	4	1	13	14	6	10
264	2	2	3	3	2	4	5	4	3	4	4	5	4	3	4	4	5	4	5	16	17	11	14
265	2	1	2	2	1	2	1	2	2	3	3	3	2	2	2	4	3	3	2	7	11	8	8
266	2	1	3	2	2	5	4	5	4	4	5	4	5	4	4	4	5	4	5	18	18	12	14
267	2	2	3	4	3	4	3	5	1	2	4	3	5	4	1	2	4	5	2	13	14	7	11
268	2	1	3	2	3	4	3	4	5	2	3	4	3	2	3	4	4	2	3	16	12	9	9
269	2	2	3	1	1	3	4	3	5	4	4	2	3	3	5	4	4	4	5	15	13	12	13
270	2	2	3	2	1	3	4	5	3	4	2	3	4	5	4	5	4	5	4	15	13	14	13
271	2	1	2	3	4	3	4	4	5	4	2	3	4	4	5	4	3	5	4	16	13	13	12
272	2	1	1	1	2	2	1	2	2	2	2	1	1	2	2	2	1	2	3	7	6	6	6
273	2	2	3	3	3	4	5	5	4	4	5	4	5	5	4	5	3	4	5	18	18	14	12
274	2	2	3	4	1	4	4	4	4	3	4	4	3	5	4	4	5	4	4	16	14	13	13
275	2	2	4	2	4	5	3	4	5	5	1	4	5	2	5	5	5	1	5	17	15	12	11
276	2	2	3	2	1	4	5	4	4	5	4	3	4	5	4	4	3	4	4	17	16	13	11
277	2	2	3	1	1	3	5	5	5	5	5	5	5	5	5	5	3	4	4	18	20	15	11
278	2	1	2	3	3	4	4	3	4	5	3	3	4	4	3	3	4	3	4	15	15	10	11
279	2	1	3	2	2	4	5	4	5	4	5	4	5	4	5	4	5	5	4	18	18	13	14
280	2	2	1	1	4	4	3	3	3	2	2	3	2	2	3	2	2	3	2	13	9	7	7
281	2	1	2	2	1	4	5	4	3	5	3	5	4	2	4	5	3	4	5	16	17	11	12
282	2	2	3	4	3	3	4	4	3	3	4	4	5	4	4	4	2	3	5	14	16	12	10
283	2	2	3	2	3	4	5	4	3	4	5	4	4	5	4	4	5	4	5	16	17	13	14
284	2	2	3	3	2	4	5	4	4	5	5	4	4	5	4	4	4	4	4	17	18	13	12
285	2	2	2	2	2	4	3	4	4	3	4	3	4	3	4	3	4	4	3	15	14	10	11
286	3	1	4	1	5	3	4	5	4	5	5	5	4	5	5	5	5	5	5	16	19	15	15
287	3	1	5	5	2	3	4	4	4	5	4	4	4	4	4	4	5	5	4	15	17	12	14
288	3	2	5	1	2	4	5	5	5	5	4	5	4	5	5	5	5	5	4	19	18	15	14
289	3	2	4	1	2	5	4	3	5	4	3	3	3	5	4	4	4	4	4	17	13	13	12
290	3	2	4	3	4	4	5	4	3	4	4	2	4	5	4	4	4	5	4	16	14	13	13
291	3	2	4	1	3	3	3	3	3	3	3	3	3	3	3	3	3	3	3	12	12	9	9
292	3	2	4	5	1	5	5	5	5	4	4	3	5	5	5	5	5	5	5	20	16	15	15
293	3	2	4	1	2	4	4	4	4	4	4	4	4	4	4	4	4	4	4	16	16	12	12
294	3	2	4	1	2	5	3	4	3	4	3	3	3	4	3	3	3	4	4	15	13	10	11
295	3	1	2	1	1	3	3	3	3	3	3	3	3	3	3	3	3	3	3	12	12	9	9
296	3	1	3	1	1	5	5	5	5	5	5	5	5	5	5	5	5	5	5	20	20	15	15
297	3	1	2	2	1	5	5	5	5	5	5	5	5	5	5	5	5	5	5	20	20	15	15
298	3	1	2	1	1	5	5	5	5	3	5	5	5	5	5	5	5	5	5	20	18	15	15
299	3	1	2	1	1	5	5	5	5	5	5	5	5	5	5	5	5	5	5	20	20	15	15
300	3	1	4	1	3	2	2	3	3	3	3	3	3	3	3	3	3	3	3	10	12	9	9
301	3	2	2	1	1	5	5	5	5	5	5	5	5	5	5	5	5	5	5	20	20	15	15
302	3	2	4	2	1	3	4	4	3	4	4	4	4	4	4	4	3	4	4	14	16	12	11
303	3	2	2	1	1	4	4	4	4	4	4	4	4	4	4	4	4	4	4	16	16	12	12
304	3	1	2	1	1	4	4	4	4	3	3	4	3	4	3	3	4	4	4	16	13	10	12
305	3	1	3	1	1	5	5	5	3	5	3	3	3	3	3	3	3	3	3	18	14	9	9
306	3	1	2	2	1	5	5	5	5	5	5	5	5	5	5	5	5	5	5	20	20	15	15
307	3	1	4	2	1	2	4	4	2	4	4	4	4	5	4	3	5	4	4	12	16	12	13
308	3	1	2	1	1	5	4	4	4	4	4	4	4	4	4	4	4	4	5	17	16	12	13
309	3	1	2	3	1	5	5	5	5	5	5	5	5	5	5	5	5	5	5	20	20	15	15
310	3	1	2	1	1	5	5	5	5	5	5	5	5	5	5	5	5	5	5	20	20	15	15
311	3	1	2	1	1	4	4	4	4	4	4	4	4	4	4	4	4	4	4	16	16	12	12
312	3	1	2	3	1	4	4	4	4	4	4	4	4	4	4	4	4	4	4	16	16	12	12
313	3	1	5	1	3	5	5	3	3	4	4	4	4	5	5	5	5	5	5	16	16	15	15
314	3	1	2	5	1	5	4	4	4	4	4	4	4	4	4	4	4	4	4	17	16	12	12
315	3	1	2	1	1	5	5	5	5	5	5	5	5	5	5	5	5	5	5	20	20	15	15
316	3	1	2	5	1	5	5	5	5	5	5	5	5	5	5	5	5	5	5	20	20	15	15
317	3	1	4	2	2	5	4	4	3	4	4	4	4	4	4	4	3	3	4	16	16	12	10
318	3	1	2	1	1	5	5	5	5	5	5	5	5	5	5	5	5	5	5	20	20	15	15
319	3	1	4	1	2	4	5	5	5	5	5	3	3	5	5	4	4	5	4	19	16	14	13
320	3	2	4	5	3	5	4	4	4	4	4	4	4	5	4	4	4	4	4	17	16	13	12
321	3	2	3	1	1	4	4	4	4	4	4	4	4	4	4	4	4	4	4	16	16	12	12
322	3	2	3	2	1	4	4	4	4	3	4	3	4	4	4	4	4	4	4	16	14	12	12
323	3	2	3	3	3	4	4	2	4	3	4	5	3	4	2	5	5	3	4	14	15	11	12
324	3	2	3	2	3	4	3	5	4	4	5	3	4	4	3	3	5	4	5	16	16	10	14
325	3	2	2	3	3	4	3	4	4	3	4	4	4	3	4	5	4	4	4	15	15	12	12
326	3	1	3	4	4	4	5	3	4	4	5	5	4	3	4	5	4	3	4	16	18	12	11
327	3	2	2	2	2	4	3	4	3	5	4	3	2	3	4	3	3	2	2	14	14	10	7
328	3	2	3	2	4	4	5	3	4	3	4	3	4	3	4	3	4	3	4	16	14	10	11
329	3	1	3	3	3	4	3	5	4	3	5	4	4	3	5	5	4	3	3	16	16	13	10
330	3	1	3	2	2	3	3	3	3	3	3	3	3	3	3	3	3	3	3	12	12	9	9
331	3	1	4	2	3	4	3	4	5	4	3	4	5	4	3	4	5	4	3	16	16	11	12
332	3	1	3	3	5	4	3	4	3	4	3	4	3	4	3	4	3	4	3	14	14	11	10
333	3	2	3	4	3	5	4	5	3	4	5	4	4	5	3	4	5	4	4	17	17	12	13
334	3	2	3	2	1	4	3	4	4	3	3	4	4	5	3	4	3	3	4	15	14	12	10
335	3	1	3	3	2	3	4	3	4	3	4	4	5	3	4	4	4	5	4	14	16	11	13
336	3	2	3	3	3	4	3	5	4	3	5	4	4	3	5	4	4	3	5	16	16	12	12
337	1	1	2	1	1	1	1	1	1	1	1	1	2	1	1	1	1	2	1	4	5	3	4
338	3	1	4	4	3	5	5	5	5	5	5	5	5	5	5	5	5	5	5	20	20	15	15
339	3	2	3	1	5	3	3	3	3	3	3	3	3	4	3	3	3	3	3	12	12	10	9
340	3	2	3	2	3	4	3	4	3	5	4	4	3	4	5	4	3	4	4	14	16	13	11
341	3	2	3	5	2	4	4	4	5	4	3	4	3	4	4	4	5	4	4	17	14	12	13
342	3	2	3	3	2	3	4	5	4	3	4	4	5	3	4	5	4	4	5	16	16	12	13
343	3	2	3	4	3	4	5	4	5	4	5	4	5	4	5	4	5	4	5	18	18	13	14
344	3	2	3	2	1	3	4	4	4	2	3	4	3	4	4	4	3	3	4	15	12	12	10
345	3	1	3	2	4	3	2	3	2	3	2	3	2	3	2	3	2	3	2	10	10	8	7
346	3	2	4	3	2	4	3	4	4	5	4	4	3	3	4	4	3	3	4	15	16	11	10
347	3	2	3	1	2	4	5	4	5	4	4	4	5	4	4	5	4	4	4	18	17	13	12
348	3	2	2	3	3	4	3	4	4	4	3	4	4	4	4	3	4	3	4	15	15	11	11
349	3	2	3	3	2	4	4	5	4	4	5	4	4	5	4	4	5	4	4	17	17	13	13
350	3	1	3	3	3	4	4	5	4	4	5	4	4	5	4	5	4	5	4	17	17	14	13
351	3	2	3	1	5	4	5	5	4	4	3	4	4	5	5	4	5	3	5	18	15	14	13
352	3	2	2	1	1	5	5	4	4	5	4	4	5	4	4	4	5	5	4	18	18	12	14
353	3	2	3	3	2	3	4	4	3	4	4	5	4	5	4	4	3	4	5	14	17	13	12
354	3	2	3	3	2	5	5	4	4	5	4	4	3	4	4	4	5	4	4	18	16	12	13
355	3	2	3	5	3	3	4	4	3	5	5	4	4	5	4	4	5	4	4	14	18	13	13
356	3	1	3	4	3	4	5	5	5	4	4	5	5	5	4	5	5	5	4	19	18	14	14
357	3	2	1	2	1	4	4	5	5	4	4	4	4	5	4	4	5	5	4	18	16	13	14
358	3	2	3	2	3	4	5	4	5	4	5	4	5	5	5	4	5	4	5	18	18	14	14
359	3	2	4	4	3	4	3	5	4	3	4	2	3	4	4	4	5	3	2	16	12	12	10
360	3	1	3	3	2	4	3	4	4	3	4	2	3	4	3	2	3	3	4	15	12	9	10
361	3	2	3	1	1	3	4	4	3	4	4	4	4	4	5	4	3	3	4	14	16	13	10
362	3	1	3	1	1	5	5	4	4	5	3	5	5	5	5	5	5	5	5	18	18	15	15
363	3	1	2	4	3	4	4	4	4	4	5	3	4	3	4	3	5	3	4	16	16	10	12
364	3	2	2	3	2	3	4	3	4	3	4	3	4	3	4	3	4	3	4	14	14	10	11
365	3	1	3	2	1	5	4	5	4	4	3	5	5	3	4	4	5	5	5	18	17	11	15
366	3	1	3	3	2	4	4	4	4	4	4	4	4	4	4	4	4	4	4	16	16	12	12
367	3	2	3	1	4	2	4	4	4	4	4	3	3	4	4	3	3	3	4	14	14	11	10
368	3	1	3	3	2	4	5	2	5	4	5	5	2	3	5	4	3	5	4	16	16	12	12
369	3	1	3	5	1	5	5	5	4	5	5	5	5	5	5	5	5	5	5	19	20	15	15
370	3	2	3	2	1	4	5	4	5	5	4	5	4	4	3	4	4	4	5	18	18	11	13
371	3	2	2	3	3	3	4	3	5	3	5	3	5	5	4	5	5	4	3	15	16	14	12
372	3	2	3	5	2	4	5	4	3	2	3	4	3	5	5	4	4	5	5	16	12	14	14
373	3	1	4	4	3	4	5	4	5	5	4	5	4	4	5	5	4	5	4	18	18	14	13
374	3	1	2	1	1	3	5	5	5	4	4	2	3	3	3	3	3	3	3	18	13	9	9
375	3	2	3	1	1	3	4	4	4	4	4	4	4	4	4	4	4	4	4	15	16	12	12
376	3	2	3	1	1	4	4	4	4	4	4	4	4	4	4	4	4	4	4	16	16	12	12
377	3	2	4	1	2	5	5	5	5	5	5	5	5	5	5	5	5	5	5	20	20	15	15
378	3	2	2	1	1	5	4	4	4	4	4	4	4	4	4	4	4	4	4	17	16	12	12
379	3	2	4	1	2	3	3	3	2	3	3	3	3	3	3	3	2	2	2	11	12	9	6
380	3	2	3	1	1	4	4	4	4	4	4	4	4	4	4	4	4	4	4	16	16	12	12
381	3	2	3	2	1	4	4	4	4	3	3	3	3	4	4	4	4	4	4	16	12	12	12
382	3	2	4	1	2	4	3	4	4	4	3	2	3	4	3	3	3	3	3	15	12	10	9
383	3	2	4	3	5	5	5	5	5	4	3	3	3	5	5	5	4	4	4	20	13	15	12
384	3	1	2	1	1	4	4	3	3	4	3	3	3	4	3	3	4	4	3	14	13	10	11
385	3	1	3	1	1	4	4	4	4	5	4	3	4	4	4	4	2	2	3	16	16	12	7
386	3	2	4	3	1	3	4	4	4	4	4	3	4	4	4	4	4	4	4	15	15	12	12
